# Supplementary material for: The Anticancer Drug Daunomycin Directly Affects Gene Expression and DNA Structure
Source: Int J Mol Sci. 2023 Apr 1;24(7):6631. doi: 10.3390/ijms24076631 (PMC10095590; doi:10.3390/ijms24076631)
Supplement: Supplementary file 1 [file ijms-24-06631-s001.zip]

Archive with 1 entries (1 files):
- ijms-2255645-supplementary.pdf
